# Supplementary material for: Tree seedlings respond to both light and soil nutrients in a Patagonian evergreen-deciduous forest
Source: PLoS One. 2017 Nov 30;12(11):e0188686. doi: 10.1371/journal.pone.0188686 (PMC5708814; doi:10.1371/journal.pone.0188686)
Supplement: S1 Table — All data used in publication. (XLS) [file pone.0188686.s001.xls]

## Sheet: S1 Canopy Openness
S1 Table. Mean canopy openness with respect to canopy condition (CG = canopy gap, BUC = beneath undisturbed canopy) for the control and three treatments (C = control, F = fertilizer, T = root trenching, F+T = fertilizer+root trenching). All data used in publication
Condition	Treatment	Canopy Openness
CG	C	35
CG	C	68.3333
CG	C	29.1667
CG	C	19.1667
CG	C	15.8333
CG	C	37.5
CG	C	29.1667
CG	C	37.5
CG	F	45
CG	F	35.8333
CG	F	34.1667
CG	F	16.6667
CG	F	17.5
CG	F	49.1667
CG	F	44.1667
CG	F	23.3333
CG	T	35
CG	T	58
CG	T	45
CG	T	22.5
CG	T	17.5
CG	T	34.1667
CG	T	46.6667
CG	T	29.1667
CG	F+T	35.8333
CG	F+T	64.1667
CG	F+T	38.3333
CG	F+T	22.5
CG	F+T	16.6667
CG	F+T	50.8333
CG	F+T	40.8333
CG	F+T	34.1667
BUC	C	15
BUC	C	9.16667
BUC	C	6.66667
BUC	C	6.66667
BUC	C	6.66667
BUC	C	7.5
BUC	C	7.5
BUC	C	5.83333
BUC	F	10
BUC	F	9.16667
BUC	F	7.5
BUC	F	7.5
BUC	F	6.66667
BUC	F	7.5
BUC	F	10.8333
BUC	F	6.66667
BUC	T	15
BUC	T	10.8333
BUC	T	8.33333
BUC	T	6.66667
BUC	T	10
BUC	T	6.66667
BUC	T	15
BUC	T	5.83333
BUC	F+T	9.16667
BUC	F+T	5.83333
BUC	F+T	8.33333
BUC	F+T	12.5
BUC	F+T	6.66667
BUC	F+T	6.66667
BUC	F+T	11.6667
BUC	F+T	5.83333
