# Supplementary material for: Tree seedlings respond to both light and soil nutrients in a Patagonian evergreen-deciduous forest
Source: PLoS One. 2017 Nov 30;12(11):e0188686. doi: 10.1371/journal.pone.0188686 (PMC5708814; doi:10.1371/journal.pone.0188686)
Supplement: S2 Table — All data used in publication. (XLS) [file pone.0188686.s002.xls]

## Sheet: S2 Initial Conditions
S2 Table. Mean initial density (D, seedlings m-2), initial root collar diameter (RCD, mm) and initial height (H, mm) of seedlings per plot by species (Nb = Nothofagus betuloides, Np = Nothofagus pumilio), canopy condition (CG = canopy gap, BUC = beneath undisturbed canopy) and treatment (C = control, F = fertilizer, T = root trenching, F+T = fertilizer+root trenching). All data used in publicatio…
Species	Condition	Treatment	D	RCD	H
Nb	CG	C	4.5	1.29	57
Nb	CG	C	3	0.45	37
Nb	CG	C	2.5	0.37	38
Nb	CG	C	4.8	0.57	42
Nb	CG	C	2.8	0.55	53
Nb	CG	C	5.5	0.82	39
Nb	CG	C	3	0.56	37
Nb	CG	C	14.5	0.67	48
Nb	CG	F	3.5	1.17	60
Nb	CG	F	3	0.8	43
Nb	CG	F	5.8	0.71	41
Nb	CG	F	2.3	0.67	38
Nb	CG	F	1.3	0.54	46
Nb	CG	F	3.8	1.08	59
Nb	CG	F	2.5	0.95	50
Nb	CG	F	11.5	0.59	42
Nb	CG	T	13.3	0.98	39
Nb	CG	T	4.5	0.57	38
Nb	CG	T	6.5	0.66	43
Nb	CG	T	2.5	0.63	40
Nb	CG	T	2	0.52	42
Nb	CG	T	13.5	1.04	51
Nb	CG	T	5.8	0.56	36
Nb	CG	T	16.3	0.74	45
Nb	CG	F+T	2.8	0.86	36
Nb	CG	F+T	4.5	0.44	37
Nb	CG	F+T	9.8	0.48	38
Nb	CG	F+T	2.8	0.63	50
Nb	CG	F+T	2.8	0.52	37
Nb	CG	F+T	1.5	0.76	34
Nb	CG	F+T	5	0.78	39
Nb	CG	F+T	15.8	0.72	50
Nb	BUC	C	8.3	1.24	49
Nb	BUC	C	1	1	34
Nb	BUC	C	4.8	0.63	49
Nb	BUC	C	3.5	0.7	34
Nb	BUC	C	4	0.49	42
Nb	BUC	C	1.5	0.61	44
Nb	BUC	C	7.8	0.59	39
Nb	BUC	C	2.8	0.74	40
Nb	BUC	F	5.3	0.82	42
Nb	BUC	F	1.8	1.12	43
Nb	BUC	F	3.8	0.6	44
Nb	BUC	F	9.3	0.78	69
Nb	BUC	F	2	0.36	37
Nb	BUC	F	5.5	0.73	37
Nb	BUC	F	4.5	0.61	40
Nb	BUC	F	15.3	0.6	38
Nb	BUC	T	4	1	34
Nb	BUC	T	1	1.1	37
Nb	BUC	T	6.5	0.71	47
Nb	BUC	T	1.3	0.61	45
Nb	BUC	T	1.8	0.44	36
Nb	BUC	T	2.3	0.87	40
Nb	BUC	T	2.5	0.62	38
Nb	BUC	T	12	0.81	50
Nb	BUC	F+T	3.5	0.96	45
Nb	BUC	F+T	2	1.01	38
Nb	BUC	F+T	2.5	0.56	49
Nb	BUC	F+T	2.5	0.72	48
Nb	BUC	F+T	2	0.49	45
Nb	BUC	F+T	6.8	0.68	36
Nb	BUC	F+T	6	0.52	35
Nb	BUC	F+T	24.5	0.69	45
Np	CG	C	1.5	1.43	36
Np	CG	C	7.5	0.79	58
Np	CG	C	2	0.93	51
Np	CG	C	2.8	1.02	54
Np	CG	C	1.5	0.92	46
Np	CG	C	2.5	1.21	32
Np	CG	C	9	0.98	40
Np	CG	C	9	1.07	41
Np	CG	F	1.5	1.35	46
Np	CG	F	4.3	0.72	49
Np	CG	F	2.5	1.07	41
Np	CG	F	2.3	0.95	39
Np	CG	F	1.3	0.91	40
Np	CG	F	1.5	1.36	54
Np	CG	F	6.8	1.04	35
Np	CG	F	4	0.87	32
Np	CG	T	2.5	1.23	33
Np	CG	T	8.5	0.55	39
Np	CG	T	3.5	1.15	40
Np	CG	T	3.8	0.9	40
Np	CG	T	4	0.77	39
Np	CG	T	2.8	1.24	46
Np	CG	T	4.5	0.96	30
Np	CG	T	13.8	1.01	35
Np	CG	F+T	5.5	0.97	33
Np	CG	F+T	8	0.86	46
Np	CG	F+T	2.8	0.85	36
Np	CG	F+T	4.8	0.88	43
Np	CG	F+T	2	0.63	32
Np	CG	F+T	3	1.25	31
Np	CG	F+T	5.8	1.06	30
Np	CG	F+T	9.3	0.87	35
Np	BUC	C	4.5	1.17	30
Np	BUC	C	7	1.06	47
Np	BUC	C	3	0.96	39
Np	BUC	C	1.8	0.71	44
Np	BUC	C	1.3	0.53	36
Np	BUC	C	2.3	0.88	37
Np	BUC	C	12.8	0.89	34
Np	BUC	C	8.8	0.88	33
Np	BUC	F	1.5	0.87	36
Np	BUC	F	2.5	0.81	36
Np	BUC	F	5.5	0.95	42
Np	BUC	F	1.5	1.05	58
Np	BUC	F	1.5	0.91	44
Np	BUC	F	3.3	1.08	32
Np	BUC	F	10.5	0.84	34
Np	BUC	F	8.5	0.94	40
Np	BUC	T	8.8	1.18	30
Np	BUC	T	8	0.82	35
Np	BUC	T	7	0.98	43
Np	BUC	T	3.5	1.02	47
Np	BUC	T	4.5	0.57	34
Np	BUC	T	3	0.97	37
Np	BUC	T	8.8	0.83	36
Np	BUC	T	6.5	0.95	56
Np	BUC	F+T	1.3	1.2	34
Np	BUC	F+T	14	0.91	44
Np	BUC	F+T	6	0.9	39
Np	BUC	F+T	2	0.95	37
Np	BUC	F+T	1.8	1.04	60
Np	BUC	F+T	3	0.92	34
Np	BUC	F+T	17.5	0.77	35
Np	BUC	F+T	17.3	0.97	45
