# Supplementary material for: Tree seedlings respond to both light and soil nutrients in a Patagonian evergreen-deciduous forest
Source: PLoS One. 2017 Nov 30;12(11):e0188686. doi: 10.1371/journal.pone.0188686 (PMC5708814; doi:10.1371/journal.pone.0188686)
Supplement: S3 Table — All data used in publication. (XLS) [file pone.0188686.s003.xls]

## Sheet: S3 Absolute Growth
S3 Table. Mean absolute diameter growth (DG, mm), absolute height growth (HG, mm) of seedlings initial root collar diameter (RCD, mm) and initial height (H, mm) per plot by species (Nb = Nothofagus betuloides, Np = Nothofagus pumilio), canopy condition (CG = canopy gap, BUC = beneath undisturbed canopy) and treatment (C = control, F = fertilizer, T = root trenching, F+T = fertilizer+root trenchin…
Species	Condition	Treatment	DG	HG	RCD	H
Nb	CG	C	0.34	18.13	1.29	57
Nb	CG	C	0.74	18	0.45	37
Nb	CG	C	0.59	16.75	0.37	38
Nb	CG	C	0.57	14	0.57	42
Nb	CG	C	0.65	14.4	0.55	53
Nb	CG	C	0.48	20	0.82	39
Nb	CG	C	0.66	8	0.56	37
Nb	CG	C	0.72	13.95	0.67	48
Nb	CG	F	0.51	27.73	1.17	60
Nb	CG	F	.	.
Nb	CG	F	0.74	44	0.71	41
Nb	CG	F	0.48	41.33	0.67	38
Nb	CG	F	0.77	13.33	0.54	46
Nb	CG	F	0.69	52.63	1.08	59
Nb	CG	F	1.92	12	0.95	50
Nb	CG	F	1.18	17.71	0.59	42
Nb	CG	T	0.5	19.39	0.98	39
Nb	CG	T	0.75	16.71	0.57	38
Nb	CG	T	0.59	29.05	0.66	43
Nb	CG	T	0.14	27.5	0.63	40
Nb	CG	T	.	.
Nb	CG	T	0.43	17.61	1.04	51
Nb	CG	T	0.87	22.67	0.56	36
Nb	CG	T	0.9	17.96	0.74	45
Nb	CG	F+T	0.34	26.33	0.86	36
Nb	CG	F+T	2.36	10	0.44	37
Nb	CG	F+T	0.83	34.78	0.48	38
Nb	CG	F+T	0.98	45.43	0.63	50
Nb	CG	F+T	0.99	16.5	0.52	37
Nb	CG	F+T	0.6	10	0.76	34
Nb	CG	F+T	0.63	26	0.78	39
Nb	CG	F+T	1.37	37.67	0.72	50
Nb	BUC	C	0.42	17.8	1.24	49
Nb	BUC	C	0.66	30	1	34
Nb	BUC	C	0.53	11.71	0.63	49
Nb	BUC	C	0.44	32.9	0.7	34
Nb	BUC	C	0.55	8.88	0.49	42
Nb	BUC	C	0.24	15	0.61	44
Nb	BUC	C	0.55	10.18	0.59	39
Nb	BUC	C	0.21	7	0.74	40
Nb	BUC	F	0.94	40	0.82	42
Nb	BUC	F	0.61	14.83	1.12	43
Nb	BUC	F	0.47	8.71	0.6	44
Nb	BUC	F	0.91	24	0.78	69
Nb	BUC	F	0.67	10.33	0.36	37
Nb	BUC	F	0.27	19.43	0.73	37
Nb	BUC	F	0.53	12.5	0.61	40
Nb	BUC	F	0.56	12.89	0.6	38
Nb	BUC	T	0.34	25.67	1	34
Nb	BUC	T	0.32	3	1.1	37
Nb	BUC	T	0.62	10.8	0.71	47
Nb	BUC	T	0.26	16	0.61	45
Nb	BUC	T	.	.
Nb	BUC	T	0.3	9.8	0.87	40
Nb	BUC	T	0.54	11.4	0.62	38
Nb	BUC	T	0.43	15.43	0.81	50
Nb	BUC	F+T	0.85	55	0.96	45
Nb	BUC	F+T	0.61	42	1.01	38
Nb	BUC	F+T	0.55	16.22	0.56	49
Nb	BUC	F+T	0.35	17	0.72	48
Nb	BUC	F+T	0.66	27	0.49	45
Nb	BUC	F+T	0.43	13	0.68	36
Nb	BUC	F+T	1.17	36.33	0.52	35
Nb	BUC	F+T	0.38	18.4	0.69	45
Np	CG	C	0.76	7.75	1.43	36
Np	CG	C	0.98	13.62	0.79	58
Np	CG	C	0.59	11.15	0.93	51
Np	CG	C	0.37	8.92	1.02	54
Np	CG	C	0.89	26.23	0.92	46
Np	CG	C	0.87	21.65	1.21	32
Np	CG	C	0.88	7.62	0.98	40
Np	CG	C	0.81	8.06	1.07	41
Np	CG	F	0.52	23.24	1.35	46
Np	CG	F	0.77	11.97	0.72	49
Np	CG	F	0.85	21.83	1.07	41
Np	CG	F	1.12	34.51	0.95	39
Np	CG	F	0.95	33.1	0.91	40
Np	CG	F	0.87	45.6	1.36	54
Np	CG	F	1.38	2.55	1.04	35
Np	CG	F	0.71	22.3	0.87	32
Np	CG	T	0.91	14.06	1.23	33
Np	CG	T	0.97	10.04	0.55	39
Np	CG	T	0.77	14.69	1.15	40
Np	CG	T	0.97	10.04	0.9	40
Np	CG	T	0.95	11.47	0.77	39
Np	CG	T	0.87	15.85	1.24	46
Np	CG	T	0.4	7.75	0.96	30
Np	CG	T	0.64	8.64	1.01	35
Np	CG	F+T	.	.
Np	CG	F+T	1.07	7.98	0.86	46
Np	CG	F+T	1.27	31.69	0.85	36
Np	CG	F+T	0.67	13.73	0.88	43
Np	CG	F+T	0.67	19.01	0.63	32
Np	CG	F+T	1.17	15.35	1.25	31
Np	CG	F+T	0.84	9.15	1.06	30
Np	CG	F+T	0.9	17.96	0.87	35
Np	BUC	C	0.59	14.2	1.17	30
Np	BUC	C	0.69	14.9	1.06	47
Np	BUC	C	0.93	10.56	0.96	39
Np	BUC	C	0.48	1.88	0.71	44
Np	BUC	C	1.03	12.68	0.53	36
Np	BUC	C	0.39	13.38	0.88	37
Np	BUC	C	0.55	9.29	0.89	34
Np	BUC	C	0.39	3.22	0.88	33
Np	BUC	F	0.59	7.57	0.87	36
Np	BUC	F	0.38	7.75	0.81	36
Np	BUC	F	0.83	14.68	0.95	42
Np	BUC	F	0.6	8.8	1.05	58
Np	BUC	F	0.83	11.41	0.91	44
Np	BUC	F	0.29	16.2	1.08	32
Np	BUC	F	0.84	13.42	0.84	34
Np	BUC	F	0.61	10.69	0.94	40
Np	BUC	T	0.48	15.77	1.18	30
Np	BUC	T	0.87	11.85	0.82	35
Np	BUC	T	0.96	11.97	0.98	43
Np	BUC	T	0.59	11.27	1.02	47
Np	BUC	T	1.04	15.32	0.57	34
Np	BUC	T	0.72	9.3	0.97	37
Np	BUC	T	1.01	7.39	0.83	36
Np	BUC	T	0.57	11.62	0.95	56
Np	BUC	F+T	.	.
Np	BUC	F+T	0.58	11.33	0.91	44
Np	BUC	F+T	0.63	11.07	0.9	39
Np	BUC	F+T	0.51	21.13	0.95	37
Np	BUC	F+T	.	.
Np	BUC	F+T	0.92	13.38	0.92	34
Np	BUC	F+T	0.85	11.27	0.77	35
Np	BUC	F+T	0.51	14.21	0.97	45
