# Supplementary material for: Tree seedlings respond to both light and soil nutrients in a Patagonian evergreen-deciduous forest
Source: PLoS One. 2017 Nov 30;12(11):e0188686. doi: 10.1371/journal.pone.0188686 (PMC5708814; doi:10.1371/journal.pone.0188686)
Supplement: S4 Table — All data used in publication. (XLS) [file pone.0188686.s004.xls]

## Sheet: S4 Seedling Survival
S4 Table. Percent seedling survival per plot by species (Nb = Nothofagus betuloides, Np = Nothofagus pumilio), canopy condition (CG = canopy gap, BUC = beneath undisturbed canopy) and treatment (C = control, F = fertilizer, T = root trenching, F+T = fertilizer+root trenching). All data used in publication.
Species	Condition	Treatment	Survival
Nb	CG	C	66.6667
Nb	CG	C	50
Nb	CG	C	40
Nb	CG	C	58.9474
Nb	CG	C	54.5455
Nb	CG	C	36.3636
Nb	CG	C	33.3333
Nb	CG	C	55.1724
Nb	CG	F	80
Nb	CG	F	16.6667
Nb	CG	F	8.62069
Nb	CG	F	43.4783
Nb	CG	F	64
Nb	CG	F	65.7895
Nb	CG	F	20
Nb	CG	F	24.3478
Nb	CG	T	86.4662
Nb	CG	T	84.4444
Nb	CG	T	92.3077
Nb	CG	T	20
Nb	CG	T	0
Nb	CG	T	77.7778
Nb	CG	T	31.0345
Nb	CG	T	79.7546
Nb	CG	F+T	28.5714
Nb	CG	F+T	17.7778
Nb	CG	F+T	25.641
Nb	CG	F+T	71.4286
Nb	CG	F+T	28.5714
Nb	CG	F+T	33.3333
Nb	CG	F+T	30
Nb	CG	F+T	37.9747
Nb	BUC	C	70.303
Nb	BUC	C	30
Nb	BUC	C	52.6316
Nb	BUC	C	80
Nb	BUC	C	50
Nb	BUC	C	33.3333
Nb	BUC	C	55.1282
Nb	BUC	C	65.4545
Nb	BUC	F	37.7358
Nb	BUC	F	100
Nb	BUC	F	65.7895
Nb	BUC	F	73.5135
Nb	BUC	F	40
Nb	BUC	F	32.7273
Nb	BUC	F	33.3333
Nb	BUC	F	70.5882
Nb	BUC	T	57.5
Nb	BUC	T	50
Nb	BUC	T	76.9231
Nb	BUC	T	24
Nb	BUC	T	0
Nb	BUC	T	57.7778
Nb	BUC	T	52
Nb	BUC	T	60.8333
Nb	BUC	F+T	14.2857
Nb	BUC	F+T	25
Nb	BUC	F+T	92
Nb	BUC	F+T	92
Nb	BUC	F+T	15
Nb	BUC	F+T	37.037
Nb	BUC	F+T	13.3333
Nb	BUC	F+T	53.0612
Np	CG	C	66.6667
Np	CG	C	64
Np	CG	C	90
Np	CG	C	36.3636
Np	CG	C	66.6667
Np	CG	C	40
Np	CG	C	64.4444
Np	CG	C	42.2222
Np	CG	F	20
Np	CG	F	18.8235
Np	CG	F	20
Np	CG	F	43.4783
Np	CG	F	24
Np	CG	F	66.6667
Np	CG	F	29.6296
Np	CG	F	25
Np	CG	T	60
Np	CG	T	64.7059
Np	CG	T	71.4286
Np	CG	T	40
Np	CG	T	57.5
Np	CG	T	54.5455
Np	CG	T	22.2222
Np	CG	T	38.4058
Np	CG	F+T	0
Np	CG	F+T	16.25
Np	CG	F+T	18.1818
Np	CG	F+T	31.5789
Np	CG	F+T	25
Np	CG	F+T	50
Np	CG	F+T	17.3913
Np	CG	F+T	16.129
Np	BUC	C	66.6667
Np	BUC	C	78.5714
Np	BUC	C	26.6667
Np	BUC	C	57.1429
Np	BUC	C	40
Np	BUC	C	44.4444
Np	BUC	C	50.9804
Np	BUC	C	28.5714
Np	BUC	F	53.3333
Np	BUC	F	40
Np	BUC	F	78.1818
Np	BUC	F	100
Np	BUC	F	86.6667
Np	BUC	F	9.23077
Np	BUC	F	42.8571
Np	BUC	F	62.3529
Np	BUC	T	28.4091
Np	BUC	T	18.75
Np	BUC	T	57.1429
Np	BUC	T	71.4286
Np	BUC	T	28.8889
Np	BUC	T	43.3333
Np	BUC	T	26.2857
Np	BUC	T	69.2308
Np	BUC	F+T	0
Np	BUC	F+T	25
Np	BUC	F+T	66.6667
Np	BUC	F+T	90
Np	BUC	F+T	0
Np	BUC	F+T	10
Np	BUC	F+T	2.85714
Np	BUC	F+T	21.9653
