# Supplementary material for: Tree seedlings respond to both light and soil nutrients in a Patagonian evergreen-deciduous forest
Source: PLoS One. 2017 Nov 30;12(11):e0188686. doi: 10.1371/journal.pone.0188686 (PMC5708814; doi:10.1371/journal.pone.0188686)
Supplement: S5 Table — All data used in publication. (XLS) [file pone.0188686.s005.xls]

## Sheet: S5 Biomass
S5 Table. Mean above-ground biomass (A-GB, g), below-ground biomass (B-GB, g) and root to shoot ratio (R:S) of seedlings per plot by species (Nb = Nothofagus betuloides, Np = Nothofagus pumilio), canopy condition (CG = canopy gap, BUC = beneath undisturbed canopy) and treatment (C = control, F = fertilizer, T = root trenching, F+T = fertilizer+root trenching). All data used in publication.
Species	Condition	Treatment	A-GB	B-GB	R:S
Nb	CG	C	0.1	0.09	1.05
Nb	CG	C	0.04	0.02	0.51
Nb	CG	C	0.04	0.02	0.58
Nb	CG	C	0.12	0.04	0.47
Nb	CG	C	0.04	0.03	0.61
Nb	CG	C	0.08	0.03	0.43
Nb	CG	C	0.05	0.05	0.92
Nb	CG	C	0.07	0.05	0.81
Nb	CG	F	0.15	0.1	0.67
Nb	CG	F	.	.	.
Nb	CG	F	0.32	0.16	0.5
Nb	CG	F	0.07	0.03	0.46
Nb	CG	F	0.04	0.03	0.87
Nb	CG	F	0.23	0.1	0.46
Nb	CG	F	0.14	0.11	0.79
Nb	CG	F	0.08	0.04	0.54
Nb	CG	T	0.1	0.07	0.87
Nb	CG	T	0.03	0.02	0.7
Nb	CG	T	0.11	0.06	0.59
Nb	CG	T	0.09	0.03	0.35
Nb	CG	T	.	.	.
Nb	CG	T	0.12	0.05	0.46
Nb	CG	T	0.04	0.03	0.89
Nb	CG	T	0.1	0.07	0.79
Nb	CG	F+T	0.04	0.02	0.6
Nb	CG	F+T	0.12	0.09	0.99
Nb	CG	F+T	0.12	0.03	0.36
Nb	CG	F+T	0.2	0.07	0.34
Nb	CG	F+T	0.06	0.04	0.72
Nb	CG	F+T	0.06	0.03	0.47
Nb	CG	F+T	0.1	0.08	0.89
Nb	CG	F+T	0.11	0.07	0.64
Nb	BUC	C	0.08	0.06	0.99
Nb	BUC	C	0.09	0.08	0.89
Nb	BUC	C	0.04	0.02	0.55
Nb	BUC	C	0.1	0.04	0.49
Nb	BUC	C	0.04	0.02	0.52
Nb	BUC	C	0.04	0.02	0.42
Nb	BUC	C	0.03	0.03	1.03
Nb	BUC	C	0.04	0.02	0.58
Nb	BUC	F	0.15	0.07	0.54
Nb	BUC	F	0.06	0.05	0.63
Nb	BUC	F	0.04	0.02	0.5
Nb	BUC	F	0.06	0.03	0.51
Nb	BUC	F	0.05	0.04	0.73
Nb	BUC	F	0.07	0.02	0.32
Nb	BUC	F	0.04	0.03	0.81
Nb	BUC	F	0.05	0.02	0.48
Nb	BUC	T	0.04	0.04	0.87
Nb	BUC	T	0.04	0.03	0.64
Nb	BUC	T	0.07	0.03	0.58
Nb	BUC	T	0.05	0.04	0.77
Nb	BUC	T	.	.	.
Nb	BUC	T	0.05	0.02	0.5
Nb	BUC	T	0.04	0.03	0.89
Nb	BUC	T	0.05	0.04	0.78
Nb	BUC	F+T	0.18	0.08	0.49
Nb	BUC	F+T	0.16	0.09	0.54
Nb	BUC	F+T	0.07	0.03	0.45
Nb	BUC	F+T	0.06	0.02	0.27
Nb	BUC	F+T	0.05	0.01	0.18
Nb	BUC	F+T	0.04	0.02	0.57
Nb	BUC	F+T	0.06	0.04	0.82
Nb	BUC	F+T	0.05	0.04	0.75
Np	CG	C	0.1	0.08	1.34
Np	CG	C	0.05	0.05	1.12
Np	CG	C	0.06	0.05	0.8
Np	CG	C	0.08	0.06	0.65
Np	CG	C	0.07	0.06	0.77
Np	CG	C	0.08	0.07	0.86
Np	CG	C	0.05	0.08	1.47
Np	CG	C	0.05	0.09	1.92
Np	CG	F	0.09	0.06	0.72
Np	CG	F	0.11	0.11	1.21
Np	CG	F	0.05	0.02	0.39
Np	CG	F	0.1	0.06	0.61
Np	CG	F	0.15	0.05	0.31
Np	CG	F	0.18	0.15	0.75
Np	CG	F	0.07	0.1	1.32
Np	CG	F	0.09	0.05	0.75
Np	CG	T	0.08	0.07	1.06
Np	CG	T	0.07	0.05	0.81
Np	CG	T	0.1	0.08	0.77
Np	CG	T	0.07	0.05	0.81
Np	CG	T	0.04	0.03	0.62
Np	CG	T	0.07	0.06	0.72
Np	CG	T	0.04	0.04	0.87
Np	CG	T	0.04	0.06	1.47
Np	CG	F+T	.	.	.
Np	CG	F+T	0.05	0.05	1.05
Np	CG	F+T	0.2	0.18	0.92
Np	CG	F+T	0.08	0.04	0.53
Np	CG	F+T	0.03	0.03	0.92
Np	CG	F+T	0.12	0.08	0.66
Np	CG	F+T	0.06	0.06	0.81
Np	CG	F+T	0.06	0.05	0.78
Np	BUC	C	0.08	0.2	2.21
Np	BUC	C	0.06	0.07	1.11
Np	BUC	C	0.06	0.03	0.57
Np	BUC	C	0.05	0.03	0.71
Np	BUC	C	0.03	0.01	0.51
Np	BUC	C	0.05	0.03	0.5
Np	BUC	C	0.04	0.05	1.31
Np	BUC	C	0.04	0.03	0.62
Np	BUC	F	0.04	0.04	0.87
Np	BUC	F	0.04	0.03	0.75
Np	BUC	F	0.07	0.04	0.59
Np	BUC	F	0.06	0.05	0.82
Np	BUC	F	0.06	0.05	0.95
Np	BUC	F	0.05	0.03	0.52
Np	BUC	F	0.04	0.04	0.95
Np	BUC	F	0.06	0.04	0.64
Np	BUC	T	0.05	0.05	1.08
Np	BUC	T	0.04	0.03	0.77
Np	BUC	T	0.08	0.05	0.63
Np	BUC	T	0.06	0.03	0.57
Np	BUC	T	0.05	0.03	0.63
Np	BUC	T	0.03	0.02	0.54
Np	BUC	T	0.05	0.04	0.86
Np	BUC	T	0.06	0.05	0.83
Np	BUC	F+T	.	.	.
Np	BUC	F+T	0.05	0.04	0.74
Np	BUC	F+T	0.06	0.03	0.59
Np	BUC	F+T	0.08	0.04	0.42
Np	BUC	F+T	.	.	.
Np	BUC	F+T	0.04	0.02	0.36
Np	BUC	F+T	0.04	0.04	0.96
Np	BUC	F+T	0.05	0.04	0.88
